# Supplementary material for: Gender Composition in Occupational Therapy Journals’ Editorial Boards
Source: Int J Environ Res Public Health. 2023 Feb 16;20(4):3458. doi: 10.3390/ijerph20043458 (PMC9966705; doi:10.3390/ijerph20043458)
Supplement: Supplementary file 1 [file ijerph-20-03458-s001.zip]

Archive with 1 entries (1 files):
- ijerph-2195208-supplementary.pdf
